# Supplementary material for: Exploring Nano-Delivery Systems to Enhance the Edaravone Performance in Amyotrophic Lateral Sclerosis Treatment
Source: Int J Mol Sci. 2025 Feb 27;26(5):2146. doi: 10.3390/ijms26052146 (PMC11900301; doi:10.3390/ijms26052146)
Supplement: Supplementary file 1 [file ijms-26-02146-s001.zip]

Archive with 1 entries (1 files):
- ijms-3468525-supplementary.pdf
